# Supplementary material for: Integrative regression network for genomic association study
Source: BMC Med Genomics. 2016 Aug 12;9(Suppl 1):31. doi: 10.1186/s12920-016-0192-7 (PMC4989890; doi:10.1186/s12920-016-0192-7)
Supplement: Additional file 3: — Genes With Node Degree 4 and above. This file provides a list of methylation and mRNA genes, those were collected from the highly connected networks (fused) of different cancer profiles. (ZIP 32 kb) [file 12920_2016_192_MOESM3_ESM.zip]

Archive with 2 entries (2 files):
- Additional File 3.1 - Methylation.xlsx
- Additional File 3.2 - mRNA.xlsx
