# Supplementary material for: Integrative regression network for genomic association study
Source: BMC Med Genomics. 2016 Aug 12;9(Suppl 1):31. doi: 10.1186/s12920-016-0192-7 (PMC4989890; doi:10.1186/s12920-016-0192-7)
Supplement: Additional file 3: — Genes With Node Degree 4 and above. This file provides a list of methylation and mRNA genes, those were collected from the highly connected networks (fused) of different cancer profiles. (ZIP 32 kb) [file 12920_2016_192_MOESM3_ESM.zip › Additional File 3.1 - Methylation.xlsx]

## Sheet: Sheet1
Methylation Genes with Node Degre 4 and above
Breast	Colon	GBM	Kidney	Lung
APBA1	PCDH1	PLXDC1	APBA1	MSH2
HOXA5	ITPR2	MUC1	ACVR1B	AFF3
EPHA2	HSD17B12	LRP2	LOX	EPHA1
AKT1	TESK2	FOSL2	FGFR4	LRP2
TSG101	HPSE	IL10	MME	MAF
ZNF264	CREB1	CEACAM1	THBS1	MYCL1
EXT1	XRCC1	CASP8	HTR2A	CDKN1B
ID1	DDIT3	ARAF	IGFBP6	DDR1
TJP2	KRAS	VBP1	ITPR2	IRF7
HBEGF	ERCC6	KIAA1804	PXN	LMO1
PRKAR1A	CASP8	AXIN1	ZNF264	MMP10
TNK1	SEMA3B	NEU1	TIMP2	MMP7
RAD54B	CRK	SYK	MSH2	OAT
LCK	PHLDA2	DST	HGF	ACVR1B
OSM	MCM6	PKD2	ARAF	ALK
ABL2	SERPINA5	CDKN1C	EFNB1	CALCA
	LEFTY2	FES	RARA	COL1A2
	IL18BP	PHLDA2	PYCARD	F2R
	DES	OSM	ID1	ICA1
	AGXT	APP	FGFR2	IL3
	MPO	EPHB6	PLS3	LIG3
	SFTPB	SCGB3A1	SMO	LIG4
	LTA	PLS3	P2RX7	MATK
	CHI3L2	IRAK1	PDE1B	MMP9
	DDR1	P2RX7	LRRC32	NCL
	MST1R	LAMB1	TJP2	RAF1
	NOTCH4	AKT1	X9.Sep	SFTPC
	MALT1	XRCC2		TBX1
	ITGA2	MAPK9		TIAM1
	PTGS1	APOC2		TMEFF1
	MMP14	HSD17B12		TRIM29
	OSM	TNFRSF10D		TYRO3
	DSP	CCNA1
	IGFBP6	CFTR
	MAPK14	HLF
	ELK1	HGF
	RIPK4	MMP7
	TNK1	DSG1
	EIF2AK2	PTPN6
	CSF3R	BMPR1A
	SFTPC	ITK
	LCK	TGFBR3
	CTTN	DAB2IP
	TNFRSF1A	ERBB3
	EPHB3	S100A4
	ARAF	CD34
	TMEFF1	IGFBP7
	CDH1	TYRO3
	DSC2	HDAC5
	CLDN4	FGFR4
	MAP3K8	GJB2
	EDNRB	GFI1
	CTNNA1	FGF8
	RASA1	EFNB1
	ID1	TBX1
	MSH2	MTA1
		EPS8
		ELK1
		DHCR24
		CD40
		AR
		LYN
		ENC1
		RIPK2
		CSF3R
		PTK2
		ETS1
		PDGFRB
		TAL1
		ALOX12
		PLAUR
		FRZB
		SLC22A3
		CAPG
		DBC1
		ZNF215
		SFRP1
		MYOD1
		XRCC1
		DLG3
		CAV1
		MAP3K9
		MPL
		BTK
		CCND1
		ARHGDIB
		SNRPN
		HSPA2
		GAS1
		GAS7
		CSF2
		TRAF4
		DDB2
		PI3
		MAF
		LMO2
