# Supplementary material for: Integrative regression network for genomic association study
Source: BMC Med Genomics. 2016 Aug 12;9(Suppl 1):31. doi: 10.1186/s12920-016-0192-7 (PMC4989890; doi:10.1186/s12920-016-0192-7)
Supplement: Additional file 3: — Genes With Node Degree 4 and above. This file provides a list of methylation and mRNA genes, those were collected from the highly connected networks (fused) of different cancer profiles. (ZIP 32 kb) [file 12920_2016_192_MOESM3_ESM.zip › Additional File 3.2 - mRNA.xlsx]

## Sheet: Sheet1
mRNA Genes with Node Degre 4 and above						Methylation Genes with Node Degre 4 and above
Breast	Colon	GBM	Kidney	Lung		Breast	Colon	GBM	Kidney	Lung
IL21R	IL21R	TSC2	TMPRSS2	LCP1		APBA1	PCDH1	PLXDC1	APBA1	MSH2
LCK	PTPRC	SMARCA4	PLAG1	CD74		HOXA5	ITPR2	MUC1	ACVR1B	AFF3
PTPRC	BIRC3	PRF1	PPARG	WAS		EPHA2	HSD17B12	LRP2	LOX	EPHA1
IL7R	CYLD	GNA11	RAP1GDS1	PTPRC		AKT1	TESK2	FOSL2	FGFR4	LRP2
ITK	FCGR2B	HEY1	PRDM16	FCGR2B		TSG101	HPSE	IL10	MME	MAF
FANCA	MAFB	TRIM33	AKT2	ITK		ZNF264	CREB1	CEACAM1	THBS1	MYCL1
PRF1	CIITA	PTPN11	CHCHD7	BIRC3		EXT1	XRCC1	CASP8	HTR2A	CDKN1B
EZH2	FLI1	TPR	RAF1	IL21R		ID1	DDIT3	ARAF	IGFBP6	DDR1
CD79A	IL7R	NCOA1	ATP1A1	CD79A		TJP2	KRAS	VBP1	ITPR2	IRF7
BLM	JAK2	SOX2	PICALM	IRF4		HBEGF	ERCC6	KIAA1804	PXN	LMO1
BRIP1	X6.Sep	TNFAIP3	ELN	LCK		PRKAR1A	CASP8	AXIN1	ZNF264	MMP10
BUB1B	LCP1	ARID1A	ERG	CDH11		TNK1	SEMA3B	NEU1	TIMP2	MMP7
MSH2	SH2B3	ATRX	FLI1	GNA11		RAD54B	CRK	SYK	MSH2	OAT
RECQL4	BCL9	SETBP1	MYH11	GATA1		LCK	PHLDA2	DST	HGF	ACVR1B
WHSC1	KCNJ5	LMO2	NTRK3	ZNF331		OSM	MCM6	PKD2	ARAF	ALK
BCL11B	TNFAIP3	EZH2	AKAP9	COL1A1		ABL2	SERPINA5	CDKN1C	EFNB1	CALCA
IKZF1	AKT1	PIK3R1	BCR	IKZF1			LEFTY2	FES	RARA	COL1A2
IRF4	BCR	TCF12	MITF	CD79B			IL18BP	PHLDA2	PYCARD	F2R
XPO1	EWSR1	SLC34A2	GPC3	TNFRSF17			DES	OSM	ID1	ICA1
BIRC3	FANCC	FUS	SDHD	IL7R			AGXT	APP	FGFR2	IL3
CD79B	LCK	KLF4	CBFA2T3	PDGFRB			MPO	EPHB6	PLS3	LIG3
JAK3	STAT3	WHSC1	CTNNB1	NTRK1			SFTPB	SCGB3A1	SMO	LIG4
LYL1	IKZF1	SFPQ	HEY1	FNBP1			LTA	PLS3	P2RX7	MATK
CCNE1	ITK	CAMTA1	LYL1	PDE4DIP			CHI3L2	IRAK1	PDE1B	MMP9
POU2AF1	ALDH2	FCGR2B	NOTCH1	EPS15			DDR1	P2RX7	LRRC32	NCL
WAS	MYCL1	U2AF1	BAP1	NONO			MST1R	LAMB1	TJP2	RAF1
SS18L1	CD74	ABL1	EP300	SMARCA4			NOTCH4	AKT1	X9.Sep	SFTPC
FANCG	SOCS1	RALGDS	PTPRC	PRF1			MALT1	XRCC2		TBX1
MYD88	FLT3	APC	KDR	SH2B3			ITGA2	MAPK9		TIAM1
OMD	ERG	BCL6	LHFP	POU2AF1			PTGS1	APOC2		TMEFF1
CIITA	MAF	PBRM1	LMO2	ERCC5			MMP14	HSD17B12		TRIM29
CHEK2	PDE4DIP	RAF1	MN1	TNFRSF14			OSM	TNFRSF10D		TYRO3
MUTYH	MYD88	CBLC	PDGFB	ATP2B3			DSP	CCNA1
GAS7	MYH9	IL7R	PDGFRB	MYCN			IGFBP6	CFTR
MITF	MYB	MUC1	ACSL3	XPC			MAPK14	HLF
CD74	SYK	TNFRSF14	IDH2	NFKB2			ELK1	HGF
MLLT3	CCND2	BAP1	KTN1	EWSR1			RIPK4	MMP7
BCL2	LYL1	BUB1B	WRN	CRTC3			TNK1	DSG1
CBFB	FANCE	MYC	GNA11	FAM46C			EIF2AK2	PTPN6
GNA11	PDGFB	WAS	COX6C	HERPUD1			CSF3R	BMPR1A
FLI1	BAP1	CSF3R	IRF4	MSN			SFTPC	ITK
CDH11	CEBPA	PTPRC	MYCN	SFRS3			LCK	TGFBR3
PDGFRB	CD79A	HIP1	TAL1	SETD2			CTTN	DAB2IP
TNFAIP3	CD79B	GNAS	BCL11B	MAFB			TNFRSF1A	ERBB3
SETBP1	COL1A1	NTRK3	ATRX	MLLT1			EPHB3	S100A4
MSH6	CARS	PPP2R1A	ARID1A	MYST4			ARAF	CD34
MYH9	FUS	SS18L1	CD74	BRD4			TMEFF1	IGFBP7
MN1	U2AF1	TRRAP	CIITA	BCOR			CDH1	TYRO3
MLLT1	TMPRSS2	LCP1	CYLD	TRRAP			DSC2	HDAC5
XPA	ZNF384	BCL3	IKZF1	C2orf44			CLDN4	FGFR4
CREB3L1	ERCC5	MYH9	IL21R	RPN1			MAP3K8	GJB2
CCND2	PICALM	RUNX1	ITK	RAF1			EDNRB	GFI1
GATA3	FANCG	COL1A1	LCK	CDKN2C			CTNNA1	FGF8
MYB	XPA	XPO1	LCP1	TFEB			RASA1	EFNB1
BRCA2	PIK3R1	ETV1	FAM46C	OMD			ID1	TBX1
CDKN2C	ELN	LHFP	PCM1	EXT1			MSH2	MTA1
FANCE	MYC	LYL1	UBR5	MSH2				EPS8
USP6	GATA3	SYK	JAK2	THRAP3				ELK1
CARS	IRF4	TFE3	GAS7	SFPQ				DHCR24
TNFRSF17	POU2AF1	ERCC3	JAK3	ABL1				CD40
STK11	PRDM1	SET	PRF1	SET				AR
SFRS3	TNFRSF17	BRD4	TPM4	CDK6				LYN
THRAP3	CDH11	NOTCH1	MYST4	NTRK3				ENC1
MAP2K2	PDGFRB	BCL9	NCOA1	MYH11				RIPK2
MKL1	LMO2	TOP1	CREB3L1	BCL3				CSF3R
COL1A1	SETD2	ASXL1	HERPUD1	BCL7A				PTK2
SOCS1	MSN	HNRNPA2B1	SH2B3	BRD3				ETS1
SH3GL1	CRTC3	TAF15	SETD2	MAP2K2				PDGFRB
WWTR1	NF2	ATF1	ARHGEF12	IL6ST				TAL1
KIF5B	NFIB	SSX2	NSD1	JAK2				ALOX12
IL6ST	FGFR1	RAD51L1	TRRAP	TNFAIP3				PLAUR
DAXX	SS18L1	CBFA2T3	THRAP3	BLM				FRZB
RUNX1	CACNA1D	CD79B	MSH6	WHSC1				SLC22A3
NCOA2	CHEK2	TNFRSF17	DDIT3	HNRNPA2B1				CAPG
CBFA2T3	CREBBP	ELF4	TNFRSF17	RALGDS				DBC1
U2AF1	NOTCH1	SOCS1	SDC4	GAS7				ZNF215
ELN	BCL11A	MSH2	FH	KDR				SFRP1
PER1	NOTCH2	SFRS3	LASP1	CHN1				MYOD1
LMO2	CTNNB1	JAK3	NRAS	LHFP				XRCC1
MSN	HNRNPA2B1	CEBPA	ERCC4	PDGFRA				DLG3
AKT2	TPM4	MAF	DDX6	TPM4				CAV1
CNOT3	BLM	IKZF1	FIP1L1	ELF4				MAP3K9
TP53	FANCA	MED12	TPR	CTNNB1				MPL
ASPSCR1	MAP2K1	JUN	SOCS1	NRAS				BTK
CEBPA	CHN1	SUZ12	KIT	SDHC				CCND1
PRKAR1A	NUMA1	PIM1	CSF3R	XPO1				ARHGDIB
ETV6	CLTC	EML4	APC	SH3GL1				SNRPN
HIST1H4I	H3F3B	CD79A	LPP	TFE3				HSPA2
EWSR1	SF3B1	IRF4	CREBBP	CALR				GAS1
DDX6	USP6	LCK	CNOT3	ARHGEF12				GAS7
ERG	NR4A3	POU2AF1	PRKAR1A	PCSK7				CSF2
TAL1	ACSL3	BRIP1	TPM3	ASPSCR1				TRAF4
TPM4	ARHGEF12	FANCA	ERCC5	RNF43				DDB2
SMARCB1	PCM1	ELK4	AXIN1	ASXL1				PI3
PDGFRA	MKL1	PMS1	NF2	TAL1				MAF
KLF4	XPC	NFIB	RECQL4	CIC				LMO2
NDRG1	AKT2	SRGAP3	TSC2	SRGAP3
LHFP	NUP214	MYH11	CANT1	BCL9
FLT3	BCL11B	IL6ST	CREB1	ZRSR2
GPC3	MLLT3	PLAG1	PRDM1	NUMA1
RAD21	RNF43	SDHC	GATA2	EZH2
TFE3	ASPSCR1	TSC1	SMO	FANCE
ARHGEF12	TFPT	XPC	NCOA2	NF2
NPM1	ASXL1	FAM46C	MED12	NR4A3
SUZ12	ETV4	CD74	TRIM33	POT1
STAG2	ATP1A1	PER1	CIC	FLI1
BAP1	BRD3	TRIP11	NUP98	FUS
BCR	AXIN1	NFKB2	BUB1B	PBRM1
PCSK7	CREB3L1	ATP1A1	MAFB	TRIM33
H3F3B	H3F3A	WWTR1	STAT5B	HMGA1
MYST4	RECQL4	SH3GL1	ABI1	LPP
GMPS	WHSC1L1	BCL2	MYD88	PICALM
HMGA2	PTPN11	IL21R	DICER1	ABL2
CACNA1D	BTG1	CHN1	ARNT	PRDM1
FH	EP300	PBX1	EML4	CCNE1
TPR	DDIT3	LPP	MLLT10	ALDH2
PRDM1	GAS7	RPN1	MSH2	MUC1
NOTCH1	DDX5	KCNJ5	ASPSCR1	BCL11B
MED12	ETV5	SS18	MLLT1	RUNX1
FAM46C	PRKAR1A	PPARG	NUMA1	MYB
CREB3L2	THRAP3	CRTC3	FUBP1	TSHR
CTNNB1	DNMT3A	AKT1	FANCA	NOTCH2
EP300	KDR	PDE4DIP	ETV6	XPA
HIP1	FBXO11	FANCG	CDK6	GPHN
SETD2	IL6ST	STAT5B	CCNE1	BCL2
PPARG	ELK4	EXT1	SSX2	CREBBP
PRDM16	NSD1	MSN	TCL6	HIP1
FANCC	SMARCB1	SDC4	SUZ12	KCNJ5
MAX	MLLT4	MAP2K2	SDHB	MSH6
SMARCA4	RALGDS	GAS7	EPS15	FSTL3
MAFB	TFEB	MSH6	MSN	H3F3B
TCF3	TSC1	C2orf44	RB1	HLF
MAF	ARID1A	JAK2	GPHN	TP53
LIFR	WT1	LMO1	BRAF	MAX
SS18	TOP1	FGFR1OP	C2orf44	MYD88
STAT3	HEY1	CIITA	ELK4	CSF3R
	MLLT1	NONO	NF1	DDB2
	TCF3	SDHB	TBL1XR1	ELK4
	ETV6	STAT3	PAX8	RAC1
	NONO	FLI1	ATF1	HRAS
	CDH1	CIC	PIM1	X6.Sep
	KTN1	CDH11	MUTYH	PPP2R1A
	MTCP1	MAFB	MDM2	ERCC3
	IDH2	CCND2	BIRC3	TAF15
	CSF3R	FBXO11	POU2AF1	ETV4
	PCSK7	CASP8	BRIP1	PRDM16
	WHSC1	ERBB2	RALGDS	TCF3
	BMPR1A	MYCN	FBXO11	WT1
	EGFR	SETD2	NOTCH2	TERT
	POT1	HRAS	CARS	PRCC
	MAX	MYB	CBLC	TPR
	BUB1B	RANBP17	MYCL1
	CBFA2T3	TPM4	SFRS3
	FGFR2	X6.Sep	COL1A1
	TCF7L2	POT1	PCSK7
	PRF1	RAP1GDS1	SMARCE1
	RBM15	ETV5	EWSR1
	LHFP	RAC1	KIF5B
	GOLGA5	YWHAE	TRIP11
	FIP1L1	GPC3	ASXL1
	MSH6	NPM1	NFE2L2
	KRAS	NDRG1	CHEK2
	PPP2R1A	BCL7A	ATM
	DNM2	PDGFRA	SF3B1
	GPHN	RARA	CDKN2A
	WRN	ETV6	CLTCL1
	ERBB2	MEN1	HMGA2
	GNAS	BIRC3	PIK3CA
	SDHB	TCL6	EZH2
	PBX1	CDH1	SFPQ
	NTRK1	PALB2	SMARCA4
	TPR	NUP98	DNMT3A
	KLF4	TMPRSS2	ZNF384
	MUTYH	NCOA4	TFG
		ARNT	NFIB
		NCOA2	TERT
		WT1	CDH11
		TCF3	OMD
		NACA	EIF4A2
		WRN	FCGR2B
		ATP2B3	GNAS
		BCL11A	DAXX
		RAD21	TSHR
		PRDM1	NUP214
		BRCA1	XPO1
		RECQL4	FNBP1
		SMARCE1
		H3F3B
		CHCHD7
		EPS15
		CHEK2
		HERPUD1
		TCEA1
		EWSR1
		SF3B1
		ERG
		FSTL3
		SH2B3
		UBR5
		ACSL3
		ALDH2
		FUBP1
		PAX8
		MYCL1
		BCL11B
		FANCE
		BRCA2
		CNOT3
		FIP1L1
		HOXD13
		GATA2
		CCDC6
		CCNB1IP1
		GMPS
		RNF43
		MLF1
		NFE2L2
		SDHD
		NOTCH2
		TFPT
		TFRC
		IDH1
		PRCC
		KDR
		SMO
		CDKN2C
		ATM
		PCSK7
		CDKN2A
		FLT3
		GATA1
		GATA3
		DDB2
		NF1
		SMARCB1
		DICER1
		BRD3
		PCM1
		FANCC
		CANT1
		TPM3
		HMGA2
		NR4A3
		PTEN
		CCNE1
		DDX10
		CHIC2
		CREB1
		MAP2K4
		CREB3L2
		MYD88
		TAL1
		MET
		PRDM16
		RPL10

## Sheet: Sheet2
Hub Genes (with Node Degre 4 and above)
Breast	Colon	GBM	Kidney	Lung
BRIP1	JAK2	SMARCA4	AKT2	SMARCA4
JAK3	AKT1	ARID1A	ARID1A	SETD2
CHEK2	PIK3R1	PIK3R1	JAK2	JAK2
AKT2	SETD2	APC	JAK3	PBRM1
TP53	CHEK2	PBRM1	SETD2	TP53
SETD2	AKT2	JAK3	APC	TERT
SMARCA4	ARID1A	BRIP1	NF1	ALK
AKT1	EGFR	AKT1	BRIP1
	FGFR2	JAK2	CHEK2
	KRAS	CASP8	CDKN2A
	ERBB2	ERBB2	PIK3CA
	KRAS	SETD2	SMARCA4
	CASP8	PALB2	TERT
		CHEK2	FGFR4
		IDH1	FGFR2
		CDKN2A
		NF1
		PTEN
		CASP8
		AKT1
		ERBB3
		FGFR4
